# Supplementary material for: Epidemiological features and antibiotic resistance of Salmonella strains isolated from diarrheal cases in Gansu Province, China, 2024
Source: Front Microbiol. 2026 Jun 29;17:1791129. doi: 10.3389/fmicb.2026.1791129 (PMC13357610; doi:10.3389/fmicb.2026.1791129)
Supplement: Supplementary Table 1 — Basic information of 91 Salmonella strains. [file Table_1.xlsx]

## Sheet: Sheet1
Sample ID	Province	City	Gender	age(years)	Collection date
BAIYIN_GS094305202400026SM	Gansu	Baiyin City	Male	2	2024-02-17
BAIYIN_GS094305202400215SM	Gansu	Baiyin City	Female	0	2024-07-30
BAIYIN_GS094305202400265SM	Gansu	Baiyin City	Male	46	2024-08-17
BAIYIN_GS094305202400328SM	Gansu	Baiyin City	Female	83	2024-09-08
BAIYIN_GS094305202400331SM	Gansu	Baiyin City	Male	0	2024-09-09
BAIYIN_GS094305202400332SM	Gansu	Baiyin City	Male	13	2024-09-11
BAIYIN_GS094305202400362SM	Gansu	Baiyin City	Male	70	2024-10-17
BAIYIN_GS094322202400019SM	Gansu	Baiyin City	Female	1	2024-03-24
BAIYIN_GS094322202400196SM	Gansu	Baiyin City	Female	4	2024-08-12
GANNAN_GS094104202400033	Gansu	Gannan Prefecture	Female	10	2024-02-28
GANNAN_GS094104202400241	Gansu	Gannan Prefecture	Male	2	2024-08-16
JIUQUAN_GS41994-2024-00034SM	Gansu	Jiuquan City	Female	3	2024-03-06
JIUQUAN_GS41994-2024-00133SM	Gansu	Jiuquan City	Male	6	2024-06-02
JIUQUAN_GS42884-2024-00018SM	Gansu	Jiuquan City	Male	65	2024-04-17
JIUQUAN_GS41994-2024-00085SM	Gansu	Jiuquan City	Male	5	2024-04-18
JIUQUAN_GS41994-2024-00212SM	Gansu	Jiuquan City	Male	57	2024-07-28
JIUQUAN_GS41994-2024-00236SM	Gansu	Jiuquan City	Male	39	2024-08-19
JIUQUAN_GS42884-2024-00015SM	Gansu	Jiuquan City	Female	58	2024-04-06
LANZHOU_GS093101-2024-00188	Gansu	Lanzhou City	Male	13	2024-06-12
LANZHOU_GS093101-2024-00104	Gansu	Lanzhou City	Female	6	2024-05-14
LANZHOU_GS093101-2024-00120	Gansu	Lanzhou City	Male	1	2024-05-27
LANZHOU_GS093101-2024-00211	Gansu	Lanzhou City	Female	30	2024-06-17
LANZHOU_GS093101-2024-00220	Gansu	Lanzhou City	Male	1	2024-06-19
LANZHOU_GS093101-2024-00234	Gansu	Lanzhou City	Male	53	2024-06-20
LANZHOU_GS093101-2024-00276	Gansu	Lanzhou City	Female	53	2024-7-5
LANZHOU_GS093101-2024-00277	Gansu	Lanzhou City	Female	39	2024-7-9
LANZHOU_GS093101-2024-00278	Gansu	Lanzhou City	Female	8	2024-7-9
LANZHOU_GS093101-2024-00311	Gansu	Lanzhou City	Male	65	2024.8.14
LANZHOU_GS093102-2024-00009	Gansu	Lanzhou City	Female	31	2024-04-21
LANZHOU_GS093102-2024-00010	Gansu	Lanzhou City	Male	3	2024-04-20
LANZHOU_GS093102-2024-00011	Gansu	Lanzhou City	Female	0	2024-04-20
LANZHOU_GS093102-2024-00017	Gansu	Lanzhou City	Female	1	2024-04-23
LANZHOU_GS093102-2024-00038	Gansu	Lanzhou City	Female	10	2024-05-08
LANZHOU_GS093102-2024-00039	Gansu	Lanzhou City	Male	1	2024-05-08
LANZHOU_GS093102-2024-00040	Gansu	Lanzhou City	Female	2	2024-05-08
LANZHOU_GS093102-2024-00051	Gansu	Lanzhou City	Male	0	2024-05-14
LANZHOU_GS093102-2024-00084	Gansu	Lanzhou City	Male	4	2024-05-16
LANZHOU_GS093102-2024-00114	Gansu	Lanzhou City	Male	2	2024-05-30
LANZHOU_GS093102-2024-00148	Gansu	Lanzhou City	Female	53	2024-06-16
LANZHOU_GS093102-2024-00150	Gansu	Lanzhou City	Female	14	2024-06-14
LANZHOU_GS093102-2024-00151	Gansu	Lanzhou City	Female	2	2024-06-14
LANZHOU_GS093102-2024-00165	Gansu	Lanzhou City	Male	7	2024-06-24
LANZHOU_GS093102-2024-00188	Gansu	Lanzhou City	Male	1	2024-07-01
LANZHOU_GS093102-2024-00202	Gansu	Lanzhou City	Male	2	2024-07-11
LANZHOU_GS093102-2024-00210	Gansu	Lanzhou City	Male	45	2024-07-12
LANZHOU_GS093102-2024-00223	Gansu	Lanzhou City	Female	0	2024-07-21
LANZHOU_GS093102-2024-00237	Gansu	Lanzhou City	Female	5	2024-07-23
LANZHOU_GS093102-2024-00241	Gansu	Lanzhou City	Male	54	2024-07-23
LANZHOU_GS093102-2024-00258	Gansu	Lanzhou City	Male	48	2024-7-31
LANZHOU_GS093102-2024-00259	Gansu	Lanzhou City	Female	35	2024-7-31
LANZHOU_GS093102-2024-00284	Gansu	Lanzhou City	Male	0	2024-8-5
LANZHOU_GS093102-2024-00285	Gansu	Lanzhou City	Female	6	2024-8-5
LANZHOU_GS093102-2024-00292	Gansu	Lanzhou City	Male	86	2024-8-6
LANZHOU_GS093102-2024-00293	Gansu	Lanzhou City	Female	1	2024-8-7
LANZHOU_GS093102-2024-00320	Gansu	Lanzhou City	Male	2	2024-8-21
LANZHOU_GS093102-2024-00338	Gansu	Lanzhou City	Male	56	2024-8-24
PINGLIANG_GS52698202400156	Gansu	Pingliang City	Female	70	2024/6/23
PINGLIANG_GS52698202400205	Gansu	Pingliang City	Male	72	2024/8/14
PINGLIANG_GS52698202400253	Gansu	Pingliang City	Male	1	2024-10-28
QINGYANG_GS093407202400119SM	Gansu	Qingyang City	Male	54	2024-03-29
QINGYANG_GS093407202400169SM	Gansu	Qingyang City	Female	71	2024-05-29
QINGYANG_GS093407202400176SM	Gansu	Qingyang City	Female	1	2024-06-04
QINGYANG_GS093407202400188SM	Gansu	Qingyang City	Female	6	2024-06-18
QINGYANG_GS093407202400201SM	Gansu	Qingyang City	Female	5	2024-06-28
QINGYANG_GS093407202400213SM	Gansu	Qingyang City	Male	63	2024-07-05
QINGYANG_GS093407202400222SM	Gansu	Qingyang City	Male	0	2024-07-12
QINGYANG_GS093407202400230SM	Gansu	Qingyang City	Male	3	2024-07-23
QINGYANG_GS093407202400233SM	Gansu	Qingyang City	Female	15	2024-07-26
QINGYANG_GS093407202400237SM	Gansu	Qingyang City	Male	62	2024-07-30
QINGYANG_GS093407202400240SM	Gansu	Qingyang City	Male	0	2024-08-13
QINGYANG_GS093407202400250SM	Gansu	Qingyang City	Male	29	2024-08-30
QINGYANG_GS093407202400271SM	Gansu	Qingyang City	Male	75	2024-09-20
QINGYANG_GS093407202400279SM	Gansu	Qingyang City	Male	73	2024-10-09
QINGYANG_GS093407202400285SM	Gansu	Qingyang City	Male	0	2024-11-08
QINGYANG_GS093407202400293SM	Gansu	Qingyang City	Male	4	2024-11-18
TIANSHUI_GS093808-2024-00070SM	Gansu	Tianshui City	Female	52	2024-05-09
TIANSHUI_GS093808-2024-00134SM	Gansu	Tianshui City	Female	6	2024-07-05
TIANSHUI_GS093808-2024-00233SM	Gansu	Tianshui City	Female	3	2024-09-14
TIANSHUI_GS093808-2024-00254SM	Gansu	Tianshui City	Male	51	2024-11-07
TIANSHUI_GS093808-2024-00255SM	Gansu	Tianshui City	Female	56	2024-11-12
TIANSHUI_GS09386020160001-2024-00261-SM	Gansu	Tianshui City	Female	0	2024-06-20
TIANSHUI_GS09386020160001-2024-00370-SM	Gansu	Tianshui City	Female	1	2024-09-22
TIANSHUI_GS09386020160001-2024-00375-SM	Gansu	Tianshui City	Male	1	2024-09-24
TIANSHUI_GS09386020160001-2024-00413-SM	Gansu	Tianshui City	Female	1	2024-11-19
WUWEI_GS093538202400140SM	Gansu	Wuwei City	Male	1	2024-03-22
WUWEI_GS093538202400256SM	Gansu	Wuwei City	Male	53	2024-06-25
WUWEI_GS093538202400279SM	Gansu	Wuwei City	Female	1	2024-07-24
WUWEI_GS093538202400291SM	Gansu	Wuwei City	Male	1	2024-07-31
WUWEI_GS093538202400307SM	Gansu	Wuwei City	Female	7	2024-08-03
WUWEI_GS093538202400332SM	Gansu	Wuwei City	Male	75	2024-08-27
ZHANGYE_GS09360201202400306SM	Gansu	Zhangye City	Male	7	2024-08-28
