# Supplementary material for: Epidemiological features and antibiotic resistance of Salmonella strains isolated from diarrheal cases in Gansu Province, China, 2024
Source: Front Microbiol. 2026 Jun 29;17:1791129. doi: 10.3389/fmicb.2026.1791129 (PMC13357610; doi:10.3389/fmicb.2026.1791129)
Supplement: Supplementary Table 2 — NMDC accession numbers for 91 Salmonella isolates. [file Table_2.xlsx]

## Sheet: Supplementary Table S2
Isolate	Genome files	Accession numbers	URL
BAIYIN_GS094305202400026SM Salmonella Genome	BAIYIN_GS094305202400026SM.fasta	NMDC60314870	https://nmdc.cn/resource/genomics/genome/detail/NMDC60314870
BAIYIN_GS094305202400215SM Salmonella Genome	BAIYIN_GS094305202400215SM.fasta	NMDC60314871	https://nmdc.cn/resource/genomics/genome/detail/NMDC60314871
BAIYIN_GS094305202400265SM Salmonella Genome	BAIYIN_GS094305202400265SM.fasta	NMDC60314872	https://nmdc.cn/resource/genomics/genome/detail/NMDC60314872
BAIYIN_GS094305202400328SM Salmonella Genome	BAIYIN_GS094305202400328SM.fasta	NMDC60314873	https://nmdc.cn/resource/genomics/genome/detail/NMDC60314873
BAIYIN_GS094305202400331SM Salmonella Genome	BAIYIN_GS094305202400331SM.fasta	NMDC60314874	https://nmdc.cn/resource/genomics/genome/detail/NMDC60314874
BAIYIN_GS094305202400332SM Salmonella Genome	BAIYIN_GS094305202400332SM.fasta	NMDC60314875	https://nmdc.cn/resource/genomics/genome/detail/NMDC60314875
BAIYIN_GS094305202400362SM Salmonella Genome	BAIYIN_GS094305202400362SM.fasta	NMDC60314876	https://nmdc.cn/resource/genomics/genome/detail/NMDC60314876
BAIYIN_GS094322202400019SM Salmonella Genome	BAIYIN_GS094322202400019SM.fasta	NMDC60314877	https://nmdc.cn/resource/genomics/genome/detail/NMDC60314877
BAIYIN_GS094322202400196SM Salmonella Genome	BAIYIN_GS094322202400196SM.fasta	NMDC60314878	https://nmdc.cn/resource/genomics/genome/detail/NMDC60314878
GANNAN_GS094104202400033 Salmonella Genome	GANNAN_GS094104202400033.fasta	NMDC60314879	https://nmdc.cn/resource/genomics/genome/detail/NMDC60314879
GANNAN_GS094104202400241 Salmonella Genome	GANNAN_GS094104202400241.fasta	NMDC60314880	https://nmdc.cn/resource/genomics/genome/detail/NMDC60314880
JIUQUAN_GS41994-2024-00034SM Salmonella Genome	JIUQUAN_GS41994-2024-00034SM.fasta	NMDC60314881	https://nmdc.cn/resource/genomics/genome/detail/NMDC60314881
JIUQUAN_GS41994-2024-00133SM Salmonella Genome	JIUQUAN_GS41994-2024-00085SM.fasta	NMDC60314882	https://nmdc.cn/resource/genomics/genome/detail/NMDC60314882
JIUQUAN_GS42884-2024-00018SM Salmonella Genome	JIUQUAN_GS41994-2024-00133SM.fasta	NMDC60314883	https://nmdc.cn/resource/genomics/genome/detail/NMDC60314883
JIUQUAN_GS41994-2024-00085SM Salmonella Genome	JIUQUAN_GS41994-2024-00212SM.fasta	NMDC60314884	https://nmdc.cn/resource/genomics/genome/detail/NMDC60314884
JIUQUAN_GS41994-2024-00212SM Salmonella Genome	JIUQUAN_GS41994-2024-00236SM.fasta	NMDC60314885	https://nmdc.cn/resource/genomics/genome/detail/NMDC60314885
JIUQUAN_GS41994-2024-00236SM Salmonella Genome	JIUQUAN_GS42884-2024-00015SM.fasta	NMDC60314886	https://nmdc.cn/resource/genomics/genome/detail/NMDC60314886
JIUQUAN_GS42884-2024-00015SM Salmonella Genome	JIUQUAN_GS42884-2024-00018SM.fasta	NMDC60314887	https://nmdc.cn/resource/genomics/genome/detail/NMDC60314887
LANZHOU_GS093101-2024-00188 Salmonella Genome	LANZHOU_GS093101-2024-00104.fasta	NMDC60314888	https://nmdc.cn/resource/genomics/genome/detail/NMDC60314888
LANZHOU_GS093101-2024-00104 Salmonella Genome	LANZHOU_GS093101-2024-00120.fasta	NMDC60314889	https://nmdc.cn/resource/genomics/genome/detail/NMDC60314889
LANZHOU_GS093101-2024-00120 Salmonella Genome	LANZHOU_GS093101-2024-00188.fasta	NMDC60314890	https://nmdc.cn/resource/genomics/genome/detail/NMDC60314890
LANZHOU_GS093101-2024-00211 Salmonella Genome	LANZHOU_GS093101-2024-00211.fasta	NMDC60314891	https://nmdc.cn/resource/genomics/genome/detail/NMDC60314891
LANZHOU_GS093101-2024-00220 Salmonella Genome	LANZHOU_GS093101-2024-00220.fasta	NMDC60314892	https://nmdc.cn/resource/genomics/genome/detail/NMDC60314892
LANZHOU_GS093101-2024-00234 Salmonella Genome	LANZHOU_GS093101-2024-00234.fasta	NMDC60314893	https://nmdc.cn/resource/genomics/genome/detail/NMDC60314893
LANZHOU_GS093101-2024-00276 Salmonella Genome	LANZHOU_GS093101-2024-00276.fasta	NMDC60314894	https://nmdc.cn/resource/genomics/genome/detail/NMDC60314894
LANZHOU_GS093101-2024-00277 Salmonella Genome	LANZHOU_GS093101-2024-00277.fasta	NMDC60314895	https://nmdc.cn/resource/genomics/genome/detail/NMDC60314895
LANZHOU_GS093101-2024-00278 Salmonella Genome	LANZHOU_GS093101-2024-00278.fasta	NMDC60314896	https://nmdc.cn/resource/genomics/genome/detail/NMDC60314896
LANZHOU_GS093101-2024-00311 Salmonella Genome	LANZHOU_GS093101-2024-00311.fasta	NMDC60314897	https://nmdc.cn/resource/genomics/genome/detail/NMDC60314897
LANZHOU_GS093102-2024-00009 Salmonella Genome	LANZHOU_GS093102-2024-00009.fasta	NMDC60314898	https://nmdc.cn/resource/genomics/genome/detail/NMDC60314898
LANZHOU_GS093102-2024-00010 Salmonella Genome	LANZHOU_GS093102-2024-00010.fasta	NMDC60314899	https://nmdc.cn/resource/genomics/genome/detail/NMDC60314899
LANZHOU_GS093102-2024-00011 Salmonella Genome	LANZHOU_GS093102-2024-00011.fasta	NMDC60314900	https://nmdc.cn/resource/genomics/genome/detail/NMDC60314900
LANZHOU_GS093102-2024-00017 Salmonella Genome	LANZHOU_GS093102-2024-00017.fasta	NMDC60314901	https://nmdc.cn/resource/genomics/genome/detail/NMDC60314901
LANZHOU_GS093102-2024-00038 Salmonella Genome	LANZHOU_GS093102-2024-00038.fasta	NMDC60314902	https://nmdc.cn/resource/genomics/genome/detail/NMDC60314902
LANZHOU_GS093102-2024-00039 Salmonella Genome	LANZHOU_GS093102-2024-00039.fasta	NMDC60314903	https://nmdc.cn/resource/genomics/genome/detail/NMDC60314903
LANZHOU_GS093102-2024-00040 Salmonella Genome	LANZHOU_GS093102-2024-00040.fasta	NMDC60314904	https://nmdc.cn/resource/genomics/genome/detail/NMDC60314904
LANZHOU_GS093102-2024-00051 Salmonella Genome	LANZHOU_GS093102-2024-00051.fasta	NMDC60314905	https://nmdc.cn/resource/genomics/genome/detail/NMDC60314905
LANZHOU_GS093102-2024-00084 Salmonella Genome	LANZHOU_GS093102-2024-00084.fasta	NMDC60314906	https://nmdc.cn/resource/genomics/genome/detail/NMDC60314906
LANZHOU_GS093102-2024-00114 Salmonella Genome	LANZHOU_GS093102-2024-00114.fasta	NMDC60314907	https://nmdc.cn/resource/genomics/genome/detail/NMDC60314907
LANZHOU_GS093102-2024-00148 Salmonella Genome	LANZHOU_GS093102-2024-00148.fasta	NMDC60314908	https://nmdc.cn/resource/genomics/genome/detail/NMDC60314908
LANZHOU_GS093102-2024-00150 Salmonella Genome	LANZHOU_GS093102-2024-00150.fasta	NMDC60314909	https://nmdc.cn/resource/genomics/genome/detail/NMDC60314909
LANZHOU_GS093102-2024-00151 Salmonella Genome	LANZHOU_GS093102-2024-00151.fasta	NMDC60314910	https://nmdc.cn/resource/genomics/genome/detail/NMDC60314910
LANZHOU_GS093102-2024-00165 Salmonella Genome	LANZHOU_GS093102-2024-00165.fasta	NMDC60314911	https://nmdc.cn/resource/genomics/genome/detail/NMDC60314911
LANZHOU_GS093102-2024-00188 Salmonella Genome	LANZHOU_GS093102-2024-00188.fasta	NMDC60314912	https://nmdc.cn/resource/genomics/genome/detail/NMDC60314912
LANZHOU_GS093102-2024-00202 Salmonella Genome	LANZHOU_GS093102-2024-00202.fasta	NMDC60314913	https://nmdc.cn/resource/genomics/genome/detail/NMDC60314913
LANZHOU_GS093102-2024-00210 Salmonella Genome	LANZHOU_GS093102-2024-00210.fasta	NMDC60314914	https://nmdc.cn/resource/genomics/genome/detail/NMDC60314914
LANZHOU_GS093102-2024-00223 Salmonella Genome	LANZHOU_GS093102-2024-00223.fasta	NMDC60314915	https://nmdc.cn/resource/genomics/genome/detail/NMDC60314915
LANZHOU_GS093102-2024-00237 Salmonella Genome	LANZHOU_GS093102-2024-00237.fasta	NMDC60314916	https://nmdc.cn/resource/genomics/genome/detail/NMDC60314916
LANZHOU_GS093102-2024-00241 Salmonella Genome	LANZHOU_GS093102-2024-00241.fasta	NMDC60314917	https://nmdc.cn/resource/genomics/genome/detail/NMDC60314917
LANZHOU_GS093102-2024-00258 Salmonella Genome	LANZHOU_GS093102-2024-00258.fasta	NMDC60314918	https://nmdc.cn/resource/genomics/genome/detail/NMDC60314918
LANZHOU_GS093102-2024-00259 Salmonella Genome	LANZHOU_GS093102-2024-00259.fasta	NMDC60314919	https://nmdc.cn/resource/genomics/genome/detail/NMDC60314919
LANZHOU_GS093102-2024-00284 Salmonella Genome	LANZHOU_GS093102-2024-00284.fasta	NMDC60314920	https://nmdc.cn/resource/genomics/genome/detail/NMDC60314920
LANZHOU_GS093102-2024-00285 Salmonella Genome	LANZHOU_GS093102-2024-00285.fasta	NMDC60314921	https://nmdc.cn/resource/genomics/genome/detail/NMDC60314921
LANZHOU_GS093102-2024-00292 Salmonella Genome	LANZHOU_GS093102-2024-00292.fasta	NMDC60314922	https://nmdc.cn/resource/genomics/genome/detail/NMDC60314922
LANZHOU_GS093102-2024-00293 Salmonella Genome	LANZHOU_GS093102-2024-00293.fasta	NMDC60314923	https://nmdc.cn/resource/genomics/genome/detail/NMDC60314923
LANZHOU_GS093102-2024-00320 Salmonella Genome	LANZHOU_GS093102-2024-00320.fasta	NMDC60314924	https://nmdc.cn/resource/genomics/genome/detail/NMDC60314924
LANZHOU_GS093102-2024-00338 Salmonella Genome	LANZHOU_GS093102-2024-00338.fasta	NMDC60314925	https://nmdc.cn/resource/genomics/genome/detail/NMDC60314925
PINGLIANG_GS52698202400156 Salmonella Genome	PINGLIANG_GS52698202400156.fa	NMDC60314926	https://nmdc.cn/resource/genomics/genome/detail/NMDC60314926
PINGLIANG_GS52698202400205 Salmonella Genome	PINGLIANG_GS52698202400205.fasta	NMDC60314927	https://nmdc.cn/resource/genomics/genome/detail/NMDC60314927
PINGLIANG_GS52698202400253 Salmonella Genome	PINGLIANG_GS52698202400253.fasta	NMDC60314928	https://nmdc.cn/resource/genomics/genome/detail/NMDC60314928
QINGYANG_GS093407202400119SM Salmonella Genome	QINGYANG_GS093407202400119SM.fasta	NMDC60314929	https://nmdc.cn/resource/genomics/genome/detail/NMDC60314929
QINGYANG_GS093407202400169SM Salmonella Genome	QINGYANG_GS093407202400169SM.fasta	NMDC60314930	https://nmdc.cn/resource/genomics/genome/detail/NMDC60314930
QINGYANG_GS093407202400176SM Salmonella Genome	QINGYANG_GS093407202400176SM.fasta	NMDC60314931	https://nmdc.cn/resource/genomics/genome/detail/NMDC60314931
QINGYANG_GS093407202400188SM Salmonella Genome	QINGYANG_GS093407202400188SM.fasta	NMDC60314932	https://nmdc.cn/resource/genomics/genome/detail/NMDC60314932
QINGYANG_GS093407202400201SM Salmonella Genome	QINGYANG_GS093407202400201SM.fasta	NMDC60314933	https://nmdc.cn/resource/genomics/genome/detail/NMDC60314933
QINGYANG_GS093407202400213SM Salmonella Genome	QINGYANG_GS093407202400213SM.fasta	NMDC60314934	https://nmdc.cn/resource/genomics/genome/detail/NMDC60314934
QINGYANG_GS093407202400222SM Salmonella Genome	QINGYANG_GS093407202400222SM.fasta	NMDC60314935	https://nmdc.cn/resource/genomics/genome/detail/NMDC60314935
QINGYANG_GS093407202400230SM Salmonella Genome	QINGYANG_GS093407202400230SM.fasta	NMDC60314936	https://nmdc.cn/resource/genomics/genome/detail/NMDC60314936
QINGYANG_GS093407202400233SM Salmonella Genome	QINGYANG_GS093407202400233SM.fasta	NMDC60314937	https://nmdc.cn/resource/genomics/genome/detail/NMDC60314937
QINGYANG_GS093407202400237SM Salmonella Genome	QINGYANG_GS093407202400237SM.fasta	NMDC60314938	https://nmdc.cn/resource/genomics/genome/detail/NMDC60314938
QINGYANG_GS093407202400240SM Salmonella Genome	QINGYANG_GS093407202400240SM.fasta	NMDC60314939	https://nmdc.cn/resource/genomics/genome/detail/NMDC60314939
QINGYANG_GS093407202400250SM Salmonella Genome	QINGYANG_GS093407202400250SM.fasta	NMDC60314940	https://nmdc.cn/resource/genomics/genome/detail/NMDC60314940
QINGYANG_GS093407202400271SM Salmonella Genome	QINGYANG_GS093407202400271SM.fasta	NMDC60314941	https://nmdc.cn/resource/genomics/genome/detail/NMDC60314941
QINGYANG_GS093407202400279SM Salmonella Genome	QINGYANG_GS093407202400279SM.fasta	NMDC60314942	https://nmdc.cn/resource/genomics/genome/detail/NMDC60314942
QINGYANG_GS093407202400285SM Salmonella Genomic	QINGYANG_GS093407202400285SM.fasta	NMDC60314943	https://nmdc.cn/resource/genomics/genome/detail/NMDC60314943
QINGYANG_GS093407202400293SM Salmonella Genomic	QINGYANG_GS093407202400293SM.fasta	NMDC60314944	https://nmdc.cn/resource/genomics/genome/detail/NMDC60314944
TIANSHUI_GS093808-2024-00070SM Salmonella Genomic	TIANSHUI_GS093808-2024-00070SM.fasta	NMDC60314945	https://nmdc.cn/resource/genomics/genome/detail/NMDC60314945
TIANSHUI_GS093808-2024-00134SM Salmonella Genomic	TIANSHUI_GS093808-2024-00134SM.fasta	NMDC60314946	https://nmdc.cn/resource/genomics/genome/detail/NMDC60314946
TIANSHUI_GS093808-2024-00233SM Salmonella Genomic	TIANSHUI_GS093808-2024-00233SM.fasta	NMDC60314947	https://nmdc.cn/resource/genomics/genome/detail/NMDC60314947
TIANSHUI_GS093808-2024-00254SM Salmonella Genomic	TIANSHUI_GS093808-2024-00254SM.fasta	NMDC60314948	https://nmdc.cn/resource/genomics/genome/detail/NMDC60314948
TIANSHUI_GS093808-2024-00255SM Salmonella Genomic	TIANSHUI_GS093808-2024-00255SM.fasta	NMDC60314949	https://nmdc.cn/resource/genomics/genome/detail/NMDC60314949
TIANSHUI_GS09386020160001-2024-00261-SM Salmonella Genomic	TIANSHUI_GS09386020160001-2024-00261-SM.fasta	NMDC60314950	https://nmdc.cn/resource/genomics/genome/detail/NMDC60314950
TIANSHUI_GS09386020160001-2024-00370-SM Salmonella Genomic	TIANSHUI_GS09386020160001-2024-00370-SM.fasta	NMDC60314951	https://nmdc.cn/resource/genomics/genome/detail/NMDC60314951
TIANSHUI_GS09386020160001-2024-00375-SM Salmonella Genomic	TIANSHUI_GS09386020160001-2024-00375-SM.fasta	NMDC60314952	https://nmdc.cn/resource/genomics/genome/detail/NMDC60314952
TIANSHUI_GS09386020160001-2024-00413-SM Salmonella Genomic	TIANSHUI_GS09386020160001-2024-00413-SM.fasta	NMDC60314953	https://nmdc.cn/resource/genomics/genome/detail/NMDC60314953
WUWEI_GS093538202400140SM Salmonella Genomic	WUWEI_GS093538202400140SM.fa	NMDC60314954	https://nmdc.cn/resource/genomics/genome/detail/NMDC60314954
WUWEI_GS093538202400256SM Salmonella Genomic	WUWEI_GS093538202400256SM.fa	NMDC60314955	https://nmdc.cn/resource/genomics/genome/detail/NMDC60314955
WUWEI_GS093538202400279SM Salmonella Genomic	WUWEI_GS093538202400279SM.fa	NMDC60314956	https://nmdc.cn/resource/genomics/genome/detail/NMDC60314956
WUWEI_GS093538202400291SM Salmonella Genomic	WUWEI_GS093538202400291SM.fa	NMDC60314957	https://nmdc.cn/resource/genomics/genome/detail/NMDC60314957
WUWEI_GS093538202400307SM Salmonella Genomic	WUWEI_GS093538202400307SM.fa	NMDC60314958	https://nmdc.cn/resource/genomics/genome/detail/NMDC60314958
WUWEI_GS093538202400332SM Salmonella Genomic	WUWEI_GS093538202400332SM.fa	NMDC60314959	https://nmdc.cn/resource/genomics/genome/detail/NMDC60314959
ZHANGYE_GS09360201202400306SM Salmonella Genomic	ZHANGYE_GS09360201202400306SM.fa	NMDC60314960	https://nmdc.cn/resource/genomics/genome/detail/NMDC60314960
